# Supplementary material for: Effect of blood analysis and immune function on the prognosis of patients with COVID-19
Source: PLoS One. 2020 Oct 30;15(10):e0240751. doi: 10.1371/journal.pone.0240751 (PMC7598452; doi:10.1371/journal.pone.0240751)
Supplement: S1 Data — (XLSX) [file pone.0240751.s001.xlsx]

## Sheet: Sheet1
							major comorbidity					symptom						admission									2 weeks after admission							admission											2 weeks after admission
patients	outcome,survival=0, death=1	Oxygen pressure (mmHg)	PaO2/FiO2	Gender, male=1,female=0	any comorbidity=1	BMI	Hypertension=1	Coronary heart disease=2	Diabetes=3	age(years)	Between onset and hospitalization, days	Fever=1	Diarrhea=2	Fatigue=3	Cough=4	Chest tightness=5	Dyspnea=6	Leukocyte count (109/L)	Neutrophil percentage (%)	Neutrophil count (109/L)	Lymphocyte percentage (%)	Lymphocyte count (109/L)	Hemoglobin (g/L)	PLT (109/L)	CRP (mg/L)	CRP>60	Leukocyte count (109/L)	Neutrophil percentage (%)	Neutrophil count (109/L)	Lymphocyte percentage (%)	Lymphocyte count (109/L)	Hemoglobin (g/L)	Platelets (109/L)	CD3 percentage (%)	CD3 count (/µL)	CD4 percentage (%)	CD4 count (/µL)	CD8 percentage (%)	CD8 count (/µL)	CD4/8	CD19 percentage (%)	CD19 count (/µL)	CD16+56 percentage (%)	CD16+56 count (/µL)	CD3 percentage (%)	CD3 count (/µL)	CD4 percentage (%)	CD4 count (/µL)	CD8 percentage (%)
1	0	84	227.027	0	0	21.3039				59	27	1			4		6	5.37	58.8	3.16	31.7	1.7	96	209	8.7	0	5.83	62.5	3.64	27.6	1.61	96	250	77.18	1230	59.25	938	16.6	263	3.57	15.43	248	5.51	88	76.17	1151	57.23	852	17.64
2	0	79	213.514	0	1	21.4844				67	21	1						8.67	63.9	5.54	22.7	1.97	139	249	<5	0	5.62	58	3.26	27.6	1.55	108	190	77.7	1473	49.77	975	27.64	541	1.8	6.13	112	13.74	252	80.8	934	53.16	602	28.28
3	0	86	232.432	1	1	25.3934	1	2		55	14				4		6	4.39	62.1	2.73	26	1.14	115	273	<5	0	3.96	56.7	2.25	26.3	1.04	112	172	72.41	835	38.85	428	29.58	326	1.31	6.74	81	16.22	193	73.48	795	38.38	406	31.7
4	0	65	175.676	1	1	25.8264	1			71	10	1	2	3	4	5	6	3.07	68.8	2.11	20.5	0.63	126	179	40.9	0	4.68	58.2	2.72	29.9	1.4	104	268	74.82	410	53.87	294	18.46	101	2.92	18.2	100	4.83	27	75.67	1191	53.94	849	18.23
5	0	95	256.757	1	0	22.4913				50	11							4.09	55.7	2.28	32.8	1.34	146	275	<5	0								61.53	800	40.73	539	268	268	2.01	10.94	140	24.55	313
6	0	120	324.324	1	0	24.6531				58	21	1			4			7.04	62.4	4.39	28.1	1.98	122	221	<5	0	5.14	52.4	2.69	37.5	1.93	118	194	75.92	1111	51.15	950	22.2	412	2.3	12.38	132	10.11	108	68.82	1191	42.2	717	24.08
7	0	64	172.973	0	1	17.6254	1			72	15	1			4	5		5.72	69.3	3.96	18.5	1.06	112	137	53	0	5.32	57.1	3.04	30.5	1.62	106	126	63.07	662	40.65	422	20.43	212	1.99	15.15	160	18.47	196	61.53	800	40.73	539	20.24
8	0	85	229.73	0	0	21.7193				59	21			3	4	5		6.09	59.6	3.63	30.4	1.85	141	204	<5	0	4.69	58.4	2.74	29.4	1.38	134	214	68.66	1173	48.23	842	18.16	317	2.66	20.34	340	7.94	133	64.58	898	42.84	619	20.66
9	0	144	389.189	0	1	23.1983			3	62	30	1			4	5	6	4.92	68.9	3.39	23.8	0.3	109	255	13.1	0	4.95	58.6	2.9	32.7	1.62	91	204	58.87	641	48.38	527	10.15	111	4.77	24.69	268	15.33	167	45.29	703	32.03	508	9.83
10	0	72	194.595	1	0	26.0933				56	21	1			4			7.33	78	5.72	10.8	0.79	109	315	15.7	0	2.36	49.2	1.16	28.8	0.68	120	251	52.93	413	27.35	223	23.46	191	1.17	18.12	135	24.28	181	54.49	294	30.01	160	22.25
11	0	74	200	0	0	24.0346				57	18	1		3	4			4.69	68.5	3.21	21.5	1.01	123	407	7.5	0	5.04	63.5	3.2	25.4	1.28	125	303	62.88	671	45.73	485	16.08	170	2.84	24.78	267	9.36	101	61.95	705	42.42	505	17.99
12	0	82	221.622	1	0	28.6501				39	9	1						3.88	77.3	3	17.8	0.69	129	142	176.9	1	5.52	59.3	3.27	32.4	1.79	128	243	68.59	434	35.74	236	31.76	209	1.13	5.75	35	23.09	140
13	0	77	208.108	1	1	22.2063		2		74	13	1			4			2.99	70.3	2.1	15.4	0.46	110	186	78.3	1	3.87	62.5	2.42	22.5	0.87	108	219	57.24	242	47.67	196	9.1	37	5.24	19.87	86	19.03	82	57.71	511	39.35	350	16.41
14	0	97	262.162	1	1	24.093	1	2		54	10	1	2	3	4			8.87	90.2	8	6.2	0.55	140	225	<5	0	3.68	50.5	1.86	34.5	1.27	118	220	50.67	247	29.83	145	21.48	104	1.39	17.32	85	29.45	144	75.35	864	46.12	534	27.04
15	0	78	210.811	1	1	25.763	1			76	10	1		3	4			5.54	82.4	4.56	13.5	0.75	98	160	101.1	1	5.57	61.1	3.4	22.6	1.26	89	176	47.99	271	31.15	172	15.08	83	2.07	14.82	86	34.3	199	57.24	656	36.58	439	18.88
16	0	78	210.811	1	1	26.7755	1			89	14	1						6.37	72.5	4.62	14.6	0.93	92	257	85.9	1	6.64	53.6	3.56	34.5	2.29	99	246	81.79	558	31.04	205	44.43	294	0.7	14.62	103	3.17	22
17	0	80	216.216	1	0	23.1405				49	10	1			4			3.49	66.7	2.33	22.1	0.77	132	214	30.4	0	3.86	58.4	2.25	28.2	1.09	130	313	71.55	467	38.44	250	31.55	205	1.22	13.9	91	12.79	84
18	0	185	500	0	1	20.5761				70	13	1		3	4	5	6	8.08	75.3	6.09	17.7	1.43	114	227	14.8	0	4.92	61.9	3.04	26.2	1.29	112	131	78.34	827	45.31	473	30.3	316	1.5	13.19	141	6.44	69
19	0	46	124.324	0	1	29.0487	1		3	76	16	1				5		3.81	84.6	3.22	8.1	0.31	90	227	29.8	0	4.39	61.7	2.71	27.1	1.19	100	401	52.03	165	32.7	106	18.11	59	1.81	26.84	69	17.01	43	63.42	806	31.11	396	31.51
20	0	73	197.297	1	1	22.9854	1		3	64	11	1						5.99	73.1	4.38	21.2	1.27	116	202	94.3	1	8	62.4	7.6	25.8	2.06	99	271	54.96	505	43.35	420	7.2	70	6.02	21.48	187	19.64	171	65.91	1369	53.11	1111	12.11
21	0	69	186.486	1	1	22.231				70	5	1				5		3.36	61	2.05	28.9	0.97	134	184	67.7	1	5.01	48.7	2.44	36.1	1.81	131	241	54.73	444	44.35	358	9.02	73	4.92	15.78	128	26.53	216	57.26	991	42.12	744	15.81
22	0	87	235.135	1	0	24.5779				53	9	1			4			3.57	40.6	1.45	40.9	1.46	125	193	62.5	1	5.4	57.4	3.1	24.6	1.33	120	228	58.93	972	23.48	392	31.02	517	0.76	11.55	188	28.48	465
23	0	94	254.054	1	1	24.1115	1			74	4	1						4.13	70	2.89	15.5	0.64	125	109	103.3	1	4.63	66.9	3.1	20.1	0.93	119	200	74.58	391	51.89	276	21.63	115	2.4	9.67	50	13.51	70
24	0	79	213.514	1	1	24.8163				80	11			3	4	5		4.33	55.9	2.42	22.6	0.98	155	317	67.1	1	5.94	57	3.39	25.3	1.5	131	255	62.41	507	41.63	342	20.04	165	2.08	16.1	123	17.02	130	61.15	1035	34.03	564	26.48
25	0	146	394.595	0	1	23.03	1			66	14	1			4	5		6.26	67	4.19	22.8	1.43	125	330	<5	0	5.35	59.3	3.17	25.4	1.36	125	242	76.94	985	34.43	440	33.6	429	1.02	10.6	136	10.15	130
26	0	73	197.297	0	0	19.9481				53	11	1		3	4	5		3.83	58.4	2.24	29.8	1.14	121	231	49.3	0	5.5	51.1	2.81	35.5	1.95	120	179	61.42	657	41.46	432	15.71	164	2.64	5.16	57	31.21	342	78.03	1575	58.33	1187	17.53
27	0	46	124.324	1	0	24.7934				77	5			3		5	6	10.7	96	10.27	2.8	0.3	128	149	186.7	1	4.3	70.8	2.9	14.4	0.59	102	194	50.69	119	17.29	37	29.9	64	0.58	35.3	91	12.54	32	72.54	425	26.96	166	39.85
28	0	89	240.541	0	1	24.0346				56	13	1						5.83	53.6	3.12	36.4	2.12	137	415	<5	0	5.29	56.3	2.98	30.4	1.61	133	258	80.72	942	55.64	664	24.81	296	2.24	7.94	91	10.23	117	68.5	1078	41.61	671	26.54
29	0	100	270.27	0	0	21.1927				49	12	1			4			4.41	66.2	2.92	20	0.88	108	269	<5	0	4.93	69.6	3.43	21.1	1.04	108	164	69.6	510	52.62	385	15.83	116	3.32	17.39	128	11.84	87	67.13	679	48.41	493	16.78
30	0	44	118.919	1	1	22.1453	1			58	14	1		3	4		6	6.1	65	3.96	27.5	1.68	158	197	<5	0	4.27	59.5	2.54	29.5	1.26	134	89	52.61	515	36.59	368	13.51	136	2.71	26.38	251	17.15	163	63.5	782	40.71	503	19.92
31	0	56	151.351	1	1	26.4721			3	38	12	1	2	3	4			5.03	75.9	3.82	19.1	0.96	149	178	60	0	5.99	63.3	3.79	28	1.68	149	251	51.82	456	29.68	251	15.36	130	1.93	15.58	143	30.43	278
32	0	95	256.757	1	1	23.3887	1			72	15	1			4			4.08	58.3	2.38	26.5	1.08	102	222	<5	0	3.65	52.7	1.92	34.5	1.26	126	121	71.06	492	39.99	285	23.85	170	1.68	9.62	65	17.2	116	66.47	734	34.94	377	22.48
33	0	69	186.486	0	0	21.83				61	12	1		3	4		6	8.34	75.5	6.29	16.5	1.38	125	518	19.2	0	7.5	62.8	4.71	25.3	1.9	109	266	69.45	1314	29.67	555	29.44	551	1.01	14.24	272	11.42	218
34	0	59	159.459	0	0	21.0962				70	16	1			4			7.44	84.1	6.25	11.8	0.88	101	339	15	0	6.08	60.5	3.68	22.4	1.36	102	319	64.81	263	40.3	161	23.82	95	1.69	23.1	102	13.37	59	78.75	1159	46.02	663	31.28
35	0	43	116.216	1	1	23.1405	1			70	14	1			4	5		10.51	90.4	9.5	4.9	0.52	132	143	101.3	1	9.91	79.4	7.87	10.9	1.08	109	329	46.09	193	33.98	144	10.98	46	3.09	46.39	193	4.84	20
36	0	80	216.216	1	1	23.3011				84	9	1		3	4	5		9.31	68.8	6.4	20.5	1.91	121	237	89.9	1	8.69	66.8	5.8	22.2	1.93	106	264	55.94	639	35.8	387	17.67	191	2.03	17.44	210	25.57	308	61.34	763	39.49	481	19.81
37	0	81	218.919	1	1	23.2335	1		3	57	12	1	2		4	5	6	3.95	72.1	2.85	21.8	0.86	114	115	99.7	1	6.43	62.5	4.02	23.6	1.52	112	253	75.39	581	37.33	293	25.97	282	1.04	14.17	107	8.66	65	80.15	1190	46.89	705	30.69
38	0	59	159.459	0	0	22.6718				62	14	1		3	4	5	6	4.38	74.7	3.27	22.8	1	117	258	36.7	0	5.42	56.8	3.08	33	1.79	125	324	48.15	368	15.6	121	29.3	228	0.53	26.04	195	21.17	159	60.06	1129	29.51	562	26.05
39	0	56	151.351	1	0	22.1297				51	13	1		3		5		11.9	93.6	11.14	3.7	0.44	126	247	6.8	0	5.03	62.3	3.13	25.6	1.29	108	243	71.25	277	31.74	127	34.37	138	0.92	21.22	80	6.5	25	77.8	1222	34.42	544	35.66
40	0	59	159.459	1	1	23.1405				69	15	1						6.95	85.9	5.96	8.6	0.6	133	102	129.4	1	16.13	85.2	13.74	7.9	1.27	104	317	59.66	323	45.39	268	12.63	74	3.59	24.68	121	13.24	65	70.62	700	39.54	385	28.42
41	0	82	221.622	1	0	25.9043				56	21	1			4			11.6	79.1	8.75	10.4	1.15	132	317	18.3	0	1.98	46.5	0.92	34.3	0.68	104	286	75.19	771	43.9	428	25.25	246	1.74	19.42	209	3.43	37	80.16	836	27.31	286	35.34
42	0	89	240.541	0	1	21.8724	1		3	61	12	1		3	4	5		4.01	53.9	2.16	35.2	1.41	122	202	<5	0	2.24	57.1	1.28	34.4	0.77	107	127	67.29	620	46.84	447	17.5	167	2.68	13.5	120	16.28	145	71.23	680	48.47	462	17.07
43	0	168	454.054	0	1	20.9572	1	2		68	11	1	2	3	4	5	6	3.59	67.4	2.42	24.8	0.89	121	160	18.5	0	5.04	48.6	2.45	39.1	1.97	155	173	55.48	423	43.98	340	10.34	80	4.25	27.32	206	13.2	99	69.18	806	46.57	546	19.83
44	0	146	394.595	1	0	24.093				64	15	1	2	3	4	5	6	4.65	54.7	2.54	33.5	1.56	107	363	<5	0	4.9	60.8	2.98	27.8	1.36	95	431	66.61	1121	32.27	549	33.79	575	0.96	20.48	341	10.45	174
45	0	141	381.081	0	1	19.9432	1			66	16	1	2	3	4	5	6	9.69	69.8	6.76	20	1.94	119	265	9.3	0	7.15	64.4	4.61	25.2	1.8	105	375	71.39	1169	43.6	724	21.93	364	1.99	18.47	298	8.79	142	79.42	1436	46.73	852	26.39
46	0	73	197.297	1	1	21.4692		2		64	14	1	2	3	4	5	6	5.15	55	2.83	36.9	1.9	130	224	<5	0								75.2	1163	46.74	737	27	426	1.73	11.14	169	11.56	175
47	0	78	210.811	1	0	23.255				57	7	1		3	4	5		7.33	67.8	4.97	21.1	1.55	157	210	57.9	0								71.59	936	43.31	577	26.55	354	1.63	16.01	206	11.39	146
48	0	187	505.405	0	0	21.0962				64	18	1		3	4	5		4.29	53.9	2.31	33.3	1.43	131	312	<5	0	4.25	46.1	1.96	36.5	1.55	102	220	78.4	999	42.71	555	30.97	402	1.38	13.8	174	6.05	76	78.51	1227	48.19	726	25.22
49	0	71	191.892	1	1	23.5078	1	2	3	71	14	1	2		4	5	6	5.65	83.7	4.73	9.7	0.55	127	147	95	1	6.53	71.4	4.66	13.3	0.87	113	193	51.02	242	29.28	145	19.58	97	1.5	11.2	51	35.21	159	56.6	480	38.65	329	17.08
50	0	101	272.973	1	0	20.4152				43	6	1			4			3.46	61.6	2.13	28.3	0.98	152	141	40.3	0	4.47	56.6	2.53	28	1.25	145	156	71	609	29.88	246	36.38	300	0.82	12.64	113	13.45	120	73.97	908	36.6	447	32.89
51	0	191	516.216	1	1	21.7911	1			64	18	1		3	4	5	6	4.98	60.2	3	13.9	0.69	126	323	<5	0	6.26	56.1	3.52	27.2	1.7	127	359	51.74	682	34.12	463	16.88	229	2.02	22.55	288	23.85	305	51.26	842	31.87	530	18.8
52	0	117	316.216	1	0	27.1416				52	7	1	2	3	4	5	6	9.47	82.9	7.85	8.3	0.79	139	199	33.4	0	4.88	62.8	3.06	26.6	1.3	150	250	69	405	46.91	280	20.41	122	2.3	22.52	130	6.81	39	74.04	942	45.13	576	26.05
53	0	99	267.568	1	0	21.9525				48	11	1			4			10.09	84.3	8.5	7.9	0.8	97	218	59.2	0	7.78	74.5	5.8	15.2	1.18	74	254	64.12	428	45.47	325	18.67	133	2.44	22.32	138	11.03	68	72.08	729	50.87	570	18.47
54	0	76	205.405	1	1	21.0498				64	15	1			4	5	6	8.29	80.6	6.68	11.1	0.92	96	308	68.9	1	15.08	81.2	12.23	10.9	1.65	38	160	80.93	736	44.64	403	35.01	316	1.28	8.53	78	8.46	77
55	0	112	302.703	0	0	23.634				44	15	1	2	3	4	5	6	3.62	62.1	2.25	26.8	0.97	114	150	8.3	0	4.07	47.4	1.93	40.3	1.64	118	214	78.18	622	40.4	322	37.62	300	1.07	12.65	99	8	63	78.33	1106	43.54	604	34.07
56	0	67	181.081	0	0	23.7954				69	8	1	2	3		5	6	6.76	76.3	5.15	14.9	1.01	119	192	47	0								73.48	644	40.64	356	32.84	288	1.24	14.94	127	10.26	87
57	0	167	451.351	0	0	20.6174				61	7		2	3	4	5		5.71	84.7	4.84	9.1	0.52	111	156	57	0	4.41	49	2.16	33.1	1.46	97	215	49.3	216	35.61	142	12.86	51	2.77	31.02	149	16.81	81	62.99	863	35.88	492	26.13
58	0	80	216.216	0	0	23.3091				58	6	1			4			7.39	73.7	5.45	16.9	1.25	111	228	41.4	0	6.33	68.6	4.34	23.5	1.49	103	311	63.9	730	48.9	559	16	183	3.06	22.99	262	12.61	144
59	0	84	227.027	0	0	22.9854				58	10	1		3	4			5.26	86.5	4.55	9.1	0.48	117	159	22.6	0	5.07	60.1	3.05	30.4	1.54	119	215	46.66	201	32.51	130	13.59	59	2.39	21.84	101	30.01	138	58.83	676	40.11	449	17.55
60	0	90	243.243	0	0	22.2656				60	28	1			4			6.96	66.1	4.6	23.7	1.65	112	455	<5	0	6.38	56.8	3.63	29.5	1.88	111	223	72.13	979	45.9	625	22.24	303	2.06	11.7	158	14.31	193	68.21	855	44.88	570	19.33
61	0	59	159.459	0	0	20.9644				59	27	1		3				7.32	73.5	5.38	17.5	1.28	109	275	<5	0	4.21	66.5	2.8	23	0.97	110	193	72.03	905	50.82	652	18.8	241	2.7	13.52	166	11.83	145	56.67	773	36.3	487	18.37
62	0	103	278.378	0	1	21.6713				51	15	1		3	4			8.6	90.5	7.78	4.1	0.35	110	199	86.3	1	5.78	72.8	4.21	16.1	0.93	76	479	53.11	153	24.49	70	25.92	74	0.94	2.65	8	41.04	119	72.86	687	34.79	326	35.78
63	0	140	378.378	0	0	26.2227				49	6	1	2		4	5	6	6.67	66.1	4.41	22.8	1.52	121	265	68.1	1	6.18	63.5	3.92	27	1.67	120	376	84.05	1187	46.58	692	35.83	532	1.3	9.93	133	4.82	65
64	0	72	194.595	1	0	21.6713				67	11	1						5.03	59.8	3.01	22.9	1.15	146	214	21.5	0	5.37	58.8	3.16	28.7	1.54	147	304	79.52	770	66.97	650	12.39	120	5.41	12.91	128	7.68	76	64.66	1126	50.17	922	13.07
65	0	71	191.892	0	1	24.3418	1			67	15			3	4	5		7.06	65.2	4.6	24.2	1.71	120	530	18.9	0	8.75	66.4	5.81	23.3	2.04	116	455	71.91	1031	44.91	658	22.28	326	2.02	19.46	273	7.04	99	68.21	1467	31.58	630	28.81
66	0	151	408.108	0	1	23.8751	1			68	12	1	2		4	5		4.79	77.7	3.72	17.7	0.85	111	162	68.6	1	4.89	52.3	2.56	34.4	1.68	122	265	71.72	515	42.57	316	28.23	210	1.51	15.23	106	10.68	74	74.16	1265	45.43	787	29
67	0	117	316.216	1	0	23.0469				43	23	1			4	5		6.61	66.8	4.42	23	1.52	131	230	30	0	7.88	63.8	5.02	24.5	1.93	132	239	69.44	962	32.95	464	32.52	458	1.01	13.26	181	14.56	198	67.98	1333	33.4	687	30.48
68	0	51	137.838	0	1	22.5896	1	2	3	74	15	1	2			5	6	5.38	68.7	3.7	20.3	1.09	115	325	5.4	0	8.47	70.5	5.97	20.3	1.72	130	367	80.61	810	57.78	586	21.13	214	2.73	10.39	103	6.15	61	76.18	1248	44.25	698	32.04
69	0	86	232.432	0	1	24.0238	1	2	3	77	16	1		3	4			7.56	80.1	6.05	11.4	0.86	94	295	104	1	6.19	65.3	4.04	21.6	1.34	99	231	70.32	558	45.64	351	25.03	192	1.82	11.11	91	15.53	127	71.4	806	41.63	457	27.42
70	0	90	243.243	0	1	19.1512	1			68	14	1	2	3	4			4.63	73.2	3.39	17.3	0.8	114	171	31.4	0	5.6	57.6	3.22	32.1	1.8	112	226	76.43	580	41.46	326	32.78	258	1.26	6.56	49	15.84	118	82.57	1463	48.58	838	33.13
71	0	76	205.405	1	0	24.977				46	5	1		3	4			11.22	94.6	10.61	0.36	3.2	137	232	197.4	1	4.15	55	2.28	27.2	1.13	124	342	45.34	138	24.96	80	16.52	53	1.51	19.27	56	32.09	93	49.64	511	25.25	250	18.9
72	1	56	151.351	1	0	27.1809				57	11	1		3	4			7	90.9	6.36	4.9	0.34	155	121	73.6	1								42.34	139	34.2	123	8.14	29	4.2	44.42	136	12.44	38
73	1	48	129.73	1	1	22.5306	1		3	51	9	1		3	4	5	6	15.12	91	13.76	4.2	0.64	137	259	200	1								46.05	297	31.49	206	13.92	91	2.26	17.3	102	32.96	195
74	1	47	127.027	1	1	25.0593	1	2	3	65	16			3	4	5	6	14.42	92.9	13.4	3.6	0.52	129	32	84.9	1								60.02	267	44.24	199	14.31	64	3.09	27.78	122	9.03	40
75	1	80	216.216	0	1	20.5126	1	2		75	14	1			4	5	6	5.18	85.7	4.44	8.1	0.42	92	145	194.4	1								47.59	382	27.22	218	19.35	155	1.41	13.74	110	35.52	285
76	1	171	462.162	1	1	26.5643				69	10	1	2	3	4	5	6	7.79	85.4	6.65	6.4	0.5	118	167	177.4	1								82.12	481	43.81	262	36.63	219	1.2	10.34	55	7.48	40
77	1	27	72.973	1	1	21.9363	1			78	10	1			4	5	6	37.8	87.9	33.22	7.7	2.91	154	155	84.9	1								64.21	505	35.64	283	26.53	211	1.34	0.1219	95	21.74	170
78	1	35	94.5946	1	1	20.5714				67	15	1				5	6	11.1	86.2	9.57	6.9	0.77	166	67	60.3	1								65.16	399	34.09	200	32.83	192	1.04	10.32	66	24.32	155
79	1	32	86.4865	1	1	24.3911	1	2	3	74	5	1					6	11.3	90	10.2	5.3	0.6	163	178	81	1								45.56	1012	16.72	357	28.05	600	0.6	7.07	163	45.43	1045
80	1	41	110.811	1	0	25.69				47	18	1		3	4			8.73	92.2	8.05	4.7	0.41	146	147	91.5	1								61.93	204	38.75	127	21.95	72	1.77	91	91	7.96	27
81	1	62	167.568	0	0	22.1453				50	9	1			4	5	6	10.8	92.5	9.99	5.3	0.57	122	271	107.7	1								43.06	222	29.7	160	13.64	73	2.18	36.17	178	18.52	91
82	1	68	183.784	1	1	25.71	1			69	9	1			4	5	6	12.76	96.5	12.31	2	0.26	143	167	63.5	1								44.53	79	33.7	60	10.76	19	3.13	31.15	55	21.68	38
83	1	86	232.432	1	1	22.8571				67	28	1		3	4		6	6.55	83.1	5.44	13.3	0.87	70	171	42.4	0								81.65	582	42.05	312	36.38	270	1.16	3.52	24	12.6	85
84	1	43	116.216	0	1	30.0215	1	2	3	81	13	1	2	3	4	5	6	12.72	83.2	10.58	9.2	1.17	125	142	57.8	0								62.39	639	26.68	288	12.52	135	2.13	16.77	163	16.12	157
85	1	37	100	1	0	27.6361			31	13	1				5	6	15.57	89.3	13.91	3.6	0.56	160	319	18.1	0	13.15								297	24.9	125	31.8	160	0.78	120	120	12.49	59
[truncated: 15 more columns]
